# Supplementary material for: Prime-seq, efficient and powerful bulk RNA sequencing
Source: Genome Biol. 2022 Mar 31;23:88. doi: 10.1186/s13059-022-02660-8 (PMC8969310; doi:10.1186/s13059-022-02660-8)
Supplement: Supplementary file 4 — Additional file 4: Table S2. (Lysis Costs) Calculations for per sample costs of different commercial and non-commercial extraction methods. [file 13059_2022_2660_MOESM4_ESM.xlsx]

## Sheet: Sheet1
prime-seq Lysis consumables - per 96 reactions
Ingredient	List price	Delivered Units	Unit	Required	Price
1.5 ml low bind tubes	52.4	1000	pieces	2	0.1048
96-well Plate	417	200	pieces	2	4.17
Total					4.2748
prime-seq Extraction - per 1 reaction
Ingredient	List price	Delivered Units	Unit	Required	Price
Proteinase K	88.5	1250	µl	1	0.0708
Tips	36.5	1000	pieces	10	0.365
EDTA	69.9	100	ml	#ERROR!	#ERROR!
Clean-up beads	22.86	50	ml	0.1	0.04572
Ethanol	144.9	2500	ml	0.4	0.023184
DNAseI	71	500	µl	1	0.142
RNAse free H2O	133	5000	ml	0.1	0.00266
Bead-binding buffer	2.39	50	ml	0.01	0.000478
Total					#ERROR!
Zymo - per 1 reaction
Ingredient	List price	Delivered Units	Unit	Required	Price
Microprep Kit (R2062)	545	200	reactions	1	2.725
1.5 ml low bind tubes	52.4	1000	pieces	2	0.1048
Total					2.8298
Zymo - per 1 reaction
Ingredient	List price	Delivered Units	Unit	Required	Price
Miniprep Kit	555	200	reactions	1	2.775
1.5 ml low bind tubes	52.4	1000	pieces	2	0.1048
Total					2.8798
Qiagen - per 1 reaction
Ingredient	List price	Delivered Units	Unit	Required	Price
Micro RNeasy Kit (74004)	508	50	reactions	1	10.16
1.5 ml low bind tubes	52.4	1000	pieces	2	0.1048
Total					10.2648
Qiagen - per 1 reaction
Ingredient	List price	Delivered Units	Unit	Required	Price
Mini RNeasy Kit (74106)	1334	250	reactions	1	5.336
1.5 ml low bind tubes	52.4	1000	pieces	2	0.1048
Total					5.4408
