# Supplementary material for: Prime-seq, efficient and powerful bulk RNA sequencing
Source: Genome Biol. 2022 Mar 31;23:88. doi: 10.1186/s13059-022-02660-8 (PMC8969310; doi:10.1186/s13059-022-02660-8)
Supplement: Supplementary file 5 — Additional file 5: Table S3. (Lysis Time) Time needed for extraction of 24, 48 and 96 samples with SPRI beads or Silica Columns. [file 13059_2022_2660_MOESM5_ESM.xlsx]

## Sheet: Sheet1
Hands-On Required	Task	Beads (24)	Beads (48)	Beads (96)		Hands-On Required	Task	Column (24)	Column (48)	Column (96)
Hands-on	Workspace Preparation	2	2	2		Hands-on	Add ProtK	1	2	4
Hands-on	Sample Preparation	1	2	3		Hands-off	Incubate	30	30	30
Hands-on	Add ProtK	1	1	1		Hands-on	Workspace Preparation	2	2	2
Hands-off	Incubate	25	25	25		Hands-on	Sample Preparation	1	2	3
Hands-on	Add Beads	1	1	1		Hands-on	Add EtOH	1	2	4
Hands-off	Incubate	5	5	5		Hands-on	Transfer to Column	3	6	12
Hands-off	Magnet	3	3	3		Hands-on	Add to Centrifuge	1	2	4
Hands-on	Wash	4	6	8		Hands-off	Spin	0.5	0.5	0.5
Hands-off	Dry	3	3	3		Hands-on	Remove from Centrifuge	2	4	8
Hands-on	Add Water and Resuspend	2	2	2		Hands-on	Discard Flow Through	2	4	8
Hands-on	Add DNase	1	1	1		Hands-on	Add RNA Wash	1	2	4
Hands-off	Incubate	16	16	16		Hands-on	Add to Centrifuge	1	2	4
Hands-off	Magnet	3	3	3		Hands-off	Spin	0.5	0.5	0.5
Hands-on	Wash	4	6	8		Hands-on	Remove from Centrifuge	2	4	8
Hands-off	Dry	3	3	3		Hands-on	Discard Flow Through	2	4	8
Hands-off	Elute	5	5	5		Hands-on	Add DNAse	2	4	8
						Hands-off	Incubate	15	15	15
	Total	79	84	89		Hands-on	Add to Centrifuge	1	2	4
	Hands On	16	21	26		Hands-off	Spin	0.5	0.5	0.5
	Hands Off	63	63	63		Hands-on	Remove from Centrifuge	2	4	8
						Hands-on	Discard Flow Through	2	4	8
						Hands-on	Add Pre Wash	1	2	4
						Hands-on	Add to Centrifuge	1	2	4
						Hands-off	Spin	0.5	0.5	0.5
						Hands-on	Remove from Centrifuge	2	4	8
						Hands-on	Discard Flow Through	2	4	8
						Hands-on	Add RNA Wash	1	2	4
						Hands-on	Add to Centrifuge	1	2	4
						Hands-off	Spin	1	1	1
						Hands-on	Remove from Centrifuge	2	4	8
						Hands-on	Transfer Column To Tube	2	4	8
						Hands-on	Add H2O	1	2	4
						Hands-off	Incubate	1	1	1
						Hands-on	Add to Centrifuge	1	2	4
						Hands-off	Spin	1	1	1
						Hands-on	Remove from Centrifuge	2	4	8
							Total	92	132	211
							Hands On	42	82	161
							Hands Off	50	50	50
