# Supplementary material for: Prime-seq, efficient and powerful bulk RNA sequencing
Source: Genome Biol. 2022 Mar 31;23:88. doi: 10.1186/s13059-022-02660-8 (PMC8969310; doi:10.1186/s13059-022-02660-8)
Supplement: Supplementary file 6 — Additional file 6: Table S4. (Method Cost) Per sample cost calculations for popular commercial and non-commercial RNA-seq methods including all consumables and reagents. [file 13059_2022_2660_MOESM6_ESM.xlsx]

## Sheet: Sheet1
	Catalog Number	Cost	Amount	Units	Required	Cost	Required	Cost	Required	Cost	Required	Cost	Required	Cost	Required	Cost	Required	Cost	Required	Cost	Required	Cost	Required	Cost
Method					Illumina Stranded mRNA Prep, Ligation		TruSeq Stranded mRNA Library Prep		TruSeq RNA Library Preparation Kit v2, Set A or B		SMART-Seq v4 Ultra Low Input RNA Kit for Sequencing		SMARTer Stranded Total RNA Sample Prep Kit - HT		prime-seq		brb-seq (Nextera)		brb-seq (Custom Transposase)		NEBNext		DECODE-seq
Kits
Illumina Stranded mRNA Prep, Ligation	20040534	3964	1	kit (96 rxn)	1	3964	0	0	0	0	0	0	0	0	0	0	0	0	0	0		0	0	0
TruSeq Stranded mRNA Library Prep	20020595	4261	1	kit (96 rxn)	0	0	1	4261	0	0	0	0	0	0	0	0	0	0	0	0		0	0	0
TruSeq RNA Library Preparation Kit v2, Set A or B	RS-122-2001/2	3750	1	kit (48 rxn)	0	0	0	0	2	7500	0	0	0	0	0	0	0	0	0	0		0	0	0
SMART-Seq v4 Ultra Low Input RNA Kit for Sequencing	634891	6360	1	kit (96 rxn)	0	0	0	0	0	0	1	6360	0	0	0	0	0	0	0	0		0	0	0
SMARTer Stranded Total RNA Sample Prep Kit - HT	634862	5004	1	kit (96 rxn)	0	0	0	0	0	0	0	0	1	5004	0	0	0	0	0	0		0	0	0
Nextera XT	FC-131-1096	3179.37	1	kit (96 rxn)	0	0	0	0	0	0	1	3179.37	0	0	0	0	0.0104167	33.1184	0	0		0	0.0104167	33.1184
NEBNext Ultra II FS	E6177S	6.08333	1	reaction	0	0	0	0	0	0	0	0	0	0	1	6.08333	0	0	0	0		0	0	0
RiboGone	634847	1860	1	kit (24 rxn)	0	0	0	0	0	0	0	0	4	7440	0	0	0	0	0	0		0	0	0
Unloaded Transposase	C01070010-20	4.6	1	reaction	0	0	0	0	0	0	1	4.6	0	0	0	0	0	0	1	4.6		0	0	0
NEBNext Poly(A) mRNA Magnetic Isolation Module	E7490	247	1	kit (96 rxn)	0	0	0	0	0	0	0	0	0	0	0	0	0	0	0	0	1	247	0	0
NEBNext Ultra II RNA Library Prep with Sample Purification Beads	E7775L	3685	1	kit (96 rxn)	0	0	0	0	0	0	0	0	0	0	0	0	0	0	0	0	1	3685	0	0
Library Indicies
IDT for Illumina RNA UD Indexes Set A, Ligation	20040553	157.75	96	sample	1	157.75	0	0	0	0	0	0	0	0	0	0	0	0	0	0	0	0	0	0
TruSeq RNA CD Index Plate	20019792	128.25	96	sample	0	0	1	128.25	0	0	0	0	0	0	0	0	0	0	0	0	0	0	0	0
prime-seq TSO	Sigma	90.68	1	µmol	0	0	0	0	0	0	0	0	0	0	0.001104	0.100111	0	0	0	0	0	0	0	0
prime-seq barcoded oligo-dT	Sigma	1607.04	0.5	nmol	0	0	0	0	0	0	0	0	0	0	#ERROR!	#ERROR!	0	0	0	0	0	0	0	0
prime-seq pre-amp primer	Sigma	0.015176	1	µl	0	0	0	0	0	0	0	0	0	0	1	0.015176	0	0	0	0	0	0	0.25	0.003794
prime-seq i7 Indicies	IDT	0.178947	1	µl	0	0	0	0	0	0	0	0	0	0	1	0.178947	0	0	0	0	0	0	5	0.894737
prime-seq p5	Sigma	0.0350737	1	µl	0	0	0	0	0	0	0	0	0	0	1	0.0350737	0	0	0	0	0	0	0	0
BRB-seq barcoded oligo-dT	Microsynth	1.99	96	samples	0	0	0	0	0	0	0	0	0	0	0	0	1	1.99	1	1.99	0	0	0	0
BRB-seq i7	IDT	0.178947	1	µl	0	0	0	0	0	0	0	0	0	0	0	0	2.5	0.447368	2.5	0.447368	0	0	0	0
BRB-seq p5	Microsynth	#ERROR!	1	µl	0	#ERROR!	0	#ERROR!	0	#ERROR!	0	#ERROR!	0	#ERROR!	0	#ERROR!	2.5	#ERROR!	2.5	#ERROR!	0	#ERROR!	0	#ERROR!
NEBNext Multiplex Oligos for Illumina	E7600S	535	1	kit (96 rxn)	0	0	0	0	0	0	0	0	0	0	0	0	0	0	0	0	1	535	0	0
5bc-TSO (10 uM)	IDT	#ERROR!	1	µl	0	#ERROR!	0	#ERROR!	0	#ERROR!	0	#ERROR!	0	#ERROR!	0	#ERROR!	0	#ERROR!	0	#ERROR!	0	#ERROR!	96	#ERROR!
5bc-RT (10 uM)	Sigma	#ERROR!	1	µl	0	#ERROR!	0	#ERROR!	0	#ERROR!	0	#ERROR!	0	#ERROR!	0	#ERROR!	0	#ERROR!	0	#ERROR!	0	#ERROR!	#ERROR!	#ERROR!
Single-P primer	Sigma	0.015176	1	µl	0	0	0	0	0	0	0	0	0	0	0	0	0	0	0	0	0	0	#ERROR!	#ERROR!
P5Read1 (5 uM)	Sigma	0.0350737	1	µl	0	0	0	0	0	0	0	0	0	0	0	0	0	0	0	0	0	0	2.5	0.0876844
Reagents
UltraPure Water	10977-049	0.0266	1	ml	21	0.5586	31	0.8246	38.4	1.02144	16	0.4256	23.04	0.612864	0.554	0.0147364	0.554	0.0147364	0.554	0.0147364	0	0	#ERROR!	#ERROR!
Ethanol	32221-2.5L-M	#ERROR!	1	ml	80	#ERROR!	123	#ERROR!	153.6	#ERROR!	62	#ERROR!	92.16	#ERROR!	10.2	#ERROR!	5	#ERROR!	5	#ERROR!	115.2	#ERROR!	1	#ERROR!
Maxima H- Reverse Transcriptase	EP0753	3.18	1	µl	0	0	0	0	0	0	0	0	0	0	#ERROR!	#ERROR!	0	0	0	0	0	0	0	0
SuperScript II Reverse Transcriptase	18064-014	6.5	1	ul	0	0	96	624	96	624	0	0	0	0	0	0	#ERROR!	#ERROR!	#ERROR!	#ERROR!	0	0	#ERROR!	#ERROR!
Q5 Master Mix 2x	M0544L	0.79	1	reaction	0	0	0	0	0	0	0	0	0	0	1	0.79	0	0	0	0	0	0	0	0
NEBNext High-Fidelity 2X PCR MM	M0541L	1.44	1	reaction	0	0	0	0	0	0	0	0	0	0	0	0	1	1.44	1	1.44	0	0	0	0
KAPA HiFI readyMix	7958935001	0.0615168	1	µl	0	0	0	0	0	0	0	0	0	0	25	1.53792	0	0	0	0	0	0	#ERROR!	#ERROR!
Exonuclease I	M0293L	0.378667	1	µl	0	0	0	0	0	0	0	0	0	0	1	0.378667	1	0.378667	1	0.378667	0	0	0	0
100 mM Tris-HCl (pH 6.9)	A3452	0.2344	1	g	0	0	0	0	0	0	0	0	0	0	0	0	0.0001576	3.69414e-05	0.0001576	3.69414e-05	0	0	0	0
25 mM MgCl2	M2670	0.354	1	g	0	0	0	0	0	0	0	0	0	0	0	0	5.0825e-05	1.7992e-05	5.0825e-05	1.7992e-05	0	0	0	0
450 mM KCl	A2939	0.479	1	g	0	0	0	0	0	0	0	0	0	0	0	0	0.00059463	0.000284828	0.00059463	0.000284828	0	0	0	0
β-NAD	N0632	54	1	g	0	0	0	0	0	0	0	0	0	0	0	0	5.4833e-06	0.000296098	5.4833e-06	0.000296098	0	0	0	0
(NH4)2SO4	AC20587	0.18116	1	g	0	0	0	0	0	0	0	0	0	0	0	0	7.9284e-05	1.43631e-05	7.9284e-05	1.43631e-05	0	0	0	0
RNAse H	M0297S	1.42	1	µL	0	0	0	0	0	0	0	0	0	0	0	0	2	2.84	2	2.84	0	0	0	0
E. coli DNA ligase	M0205 L	2.52	1	µL	0	0	0	0	0	0	0	0	0	0	0	0	1	2.52	1	2.52	0	0	0	0
E. coli DNA Polymerase	M0209 L	1.104	1	µL	0	0	0	0	0	0	0	0	0	0	0	0	5	5.52	5	5.52	0	0	0	0
dNTPs (25 mM)	R0186	0.016675	1	µl	0	0	0	0	0	0	0	0	0	0	#ERROR!	#ERROR!	96	1.6008	96	1.6008	0	0	#ERROR!	#ERROR!
SPRI Select Reagent	B23317	0.0606	1	µl	0	0	0	0	0	0	0	0	0	0	72	4.3632	0	0	0	0	0	0	#ERROR!	#ERROR!
Clean up beads	GE65152105050250	0.4572	1	ml	0	0	0	0	0	0	0	0	0	0	1	0.4572	0	0	0	0	0	0	0	0
Agencourt AMPureXP	A63881	0.0206667	1	µL	16704	345.216	#ERROR!	#ERROR!	37632	777.728	7680	158.72	8640	178.56	0	0	90	1.86	90	1.86	0	0	0	0
5M Betaine	B0300	#ERROR!	1	µL	0	#ERROR!	0	#ERROR!	0	#ERROR!	0	#ERROR!	0	#ERROR!	0	#ERROR!	0	#ERROR!	0	#ERROR!	0	#ERROR!	192	#ERROR!
100 mM DTT	43816	#ERROR!	1	µL	0	#ERROR!	0	#ERROR!	0	#ERROR!	0	#ERROR!	0	#ERROR!	0	#ERROR!	0	#ERROR!	0	#ERROR!	0	#ERROR!	#ERROR!	#ERROR!
1 M MgCl2	M1028	#ERROR!	1	µL	0	#ERROR!	0	#ERROR!	0	#ERROR!	0	#ERROR!	0	#ERROR!	0	#ERROR!	0	#ERROR!	0	#ERROR!	0	#ERROR!	#ERROR!	#ERROR!
Recombinant RNase Inhibitor	2313A	0.9152	1	µL	0	0	0	0	0	0	0	0	0	0	0	0	0	0	0	0	0	0	#ERROR!	#ERROR!
Consumables
Quick PCR purification Kit	GO-PCRF-100	1	1	reaction	0	0	0	0	0	0	0	0	0	0	0	0	0	0	0	0	0	0	2	2
Gel Extraction Beads Kit	GO-GELU-100	1	1	reaction	0	0	0	0	0	0	0	0	0	0	0	0	0	0	0	0	0	0	1	1
DNA Clean & Concentrator-5 kit	D4014	1.36	1	reaction	0	0	0	0	0	0	0	0	0	0	0	0	1	1.36	1	1.36	0	0	0	0
Filter Tips (10,20, and 200)	737257	#ERROR!	1	tip	2714	#ERROR!	2815	#ERROR!	2825	#ERROR!	1276	#ERROR!	985	#ERROR!	255	#ERROR!	255	#ERROR!	255	#ERROR!	2325	#ERROR!	136	#ERROR!
1.5 ml low bind tubes	0030108051	#ERROR!	1	tube	2	#ERROR!	1	#ERROR!	0	#ERROR!	4	#ERROR!	3	#ERROR!	5	#ERROR!	5	#ERROR!	5	#ERROR!	14	#ERROR!	2	#ERROR!
96-well plate	0030129504	5.6	1	plate	5	28	8	44.8	7	39.2	4	22.4	4	22.4	2	11.2	2	11.2	2	11.2	4	22.4	2	11.2
PCR Seal	04-097-0100	1.11	1	seal	16	17.76	22	24.42	24	26.64	8	8.88	10	11.1	5	5.55	5	5.55	5	5.55	5	5.55	4	4.44
Stepper Tip		#ERROR!	1	tip	0	#ERROR!	0	#ERROR!	0	#ERROR!	0	#ERROR!	0	#ERROR!	3	#ERROR!	3	#ERROR!	3	#ERROR!	18	#ERROR!	3	#ERROR!
QC
Agilent DNA 1000 Kit	5067-1504	53.8	1	chip	2	107.6	2	107.6	2	107.6	2	107.6	2	107.6	2	107.6	2	107.6	2	107.6	2	107.6	2	107.6
