# Supplementary material for: Prime-seq, efficient and powerful bulk RNA sequencing
Source: Genome Biol. 2022 Mar 31;23:88. doi: 10.1186/s13059-022-02660-8 (PMC8969310; doi:10.1186/s13059-022-02660-8)
Supplement: Supplementary file 7 — Additional File 7: Table S5. (Method Time) Time needed for performing for popular commercial and non-commercial RNA-seq methods. [file 13059_2022_2660_MOESM7_ESM.xlsx]

## Sheet: Sheet1
		Illumina® Stranded mRNA Prep, Ligation (96 Samples)	TruSeq Stranded mRNA Library Prep (96 Samples)	TruSeq RNA Library Preparation Kit v2, Set A and B (96 samples, 24 indexes)	SMARTer	SMART-seq2 (homemade)	SMART-seq v4	NEBNext	DECODE-seq	DECODE-seq (with pooling)	BRB-seq	prime-seq
	Hands-on	166	191	#ERROR!	53	52	52	#ERROR!	54	30	#ERROR!	#ERROR!
	Hands-off	245	245	551	168	197	197	122	298	#ERROR!	342	370
	Total	411	436	#ERROR!	221	249	249	#ERROR!	352	#ERROR!	#ERROR!	#ERROR!
Hands-on	cDNA synthesis	86	86	#ERROR!	26.5	26	26	#ERROR!	27	15	#ERROR!	#ERROR!
	Library preparation	80	105	#ERROR!	26.5	26	26	#ERROR!	27	15	#ERROR!	#ERROR!
Hands-off	cDNA synthesis	145	145	246	84	157	157	122	298	148	280	249
	Library preparation	100	100	305	84	40	40	115	0	#ERROR!	62	121
Total	cDNA synthesis	231	231	#ERROR!	110.5	183	183	#ERROR!	325	163	#ERROR!	#ERROR!
	Library preparation	180	205	#ERROR!	110.5	66	66	#ERROR!	27	#ERROR!	#ERROR!	#ERROR!
	bead clean up 96	#ERROR!	#ERROR!	#ERROR!	3	2	2	5	4	0	0	0
	clean up pool (column or bead)	0	0	0	0	0	0	#ERROR!	0	4	#ERROR!	#ERROR!
	add master mix 96	8	9	9	3	7	7	10	4	3	1	1
	add individually per well (i.e. barcoded oligos)	4	3	3	4	5	5	1	2	1	1	1
	add master mix to pool	0	0	0	0	0	0	0	0	2	5	4
													time
25	bead clean up 96	#ERROR!	#ERROR!	#ERROR!	30	20	20	50	40	0	0	0	10
15	bead clean up pool	0	0	0	0	0	0	#ERROR!	0	20	#ERROR!	#ERROR!	5
5	add master mix 96	8	9	9	3	7	7	10	4	3	1	1	1
10	add per well	20	15	15	20	25	25	5	10	5	5	5	5
1	add master mix pool	0	0	0	0	0	0	0	0	2	5	4	1
	Total Hands on time	#ERROR!	#ERROR!	#ERROR!	53	52	52	#ERROR!	54	30	#ERROR!	#ERROR!	22
